# Supplementary material for: Multimodality annotated hepatocellular carcinoma data set including pre- and post-TACE with imaging segmentation
Source: Sci Data. 2023 Jan 18;10:33. doi: 10.1038/s41597-023-01928-3 (PMC9849450; doi:10.1038/s41597-023-01928-3)
Supplement: Supplementary file 1 — Detailed description of each CT series uploaded to TCIA [file 41597_2023_1928_MOESM1_ESM.xlsx]

## Sheet: Sheet1
Supplementary Table 1:
Non represtative series description was replaced by series UID (colored in blue).
PV = Porto-venous phase, A/PV = Arterial and porto-venous phases, A/PV/D = Arterial, porto-venous and delayed phases.
Subject ID	Study date	Series UID	description	description	images
HCC_001	1999-11-30		PRE LIVER	pre-contrast	43
HCC_001	1999-11-30		C-A-P	A/PV	66
HCC_001	2000-04-21		1.3.6.1.4.1.14519.5.2.1.1706.8374.117363016170149032700478546705	arterial	92
HCC_001	2000-04-21		1.3.6.1.4.1.14519.5.2.1.1706.8374.165115081663943403845146435194	PV	92
HCC_001	2000-04-21		Recon 2: PRE LIVER	pre-contrast	87
HCC_002	1997-09-29		PRE LIVER	pre-contrast	24
HCC_002	1997-09-29		Recon 2: LIVER 3 PHASE (AP)	A/PV	218
HCC_002	1998-03-05		PRE LIVER	pre-contrast	27
HCC_002	1998-03-05		Recon 2: LIVER 3 PHASE (AP)	A/PV	148
HCC_003	1997-09-12		PRE LIVER	pre-contrast	20
HCC_003	1997-09-12		Recon 2: LIVER 3 PHASE (AP)	A/PV	190
HCC_003	1997-10-31		PRE LIVER	pre-contrast	27
HCC_003	1997-10-31		Recon 2: 3 PHASE LIVER (ABD)	A/PV	206
HCC_004	1997-10-06		PRE LIVER	pre-contrast	20
HCC_004	1997-10-06		Recon 2: LIVER 3 PHASE (AP)	arterial	79
HCC_004	1997-10-06		Recon 3: LIVER 3 PHASE (AP)	PV	79
HCC_004	1997-11-28		PRE LIVER	pre-contrast	20
HCC_004	1997-11-28		Recon 2: LIVER 3 PHASE A/P	A/PV	170
HCC_005	1999-01-23		LIVER 3 PHASE (AP)	PV	89
HCC_005	1999-01-23		PRE LIVER	pre-contrast	48
HCC_005	1999-01-23		Recon 2: LIVER 3 PHASE (AP)	arterial	89
HCC_005	1999-04-30		3 PHASE LIVER (ABD)	PV	81
HCC_005	1999-04-30		Recon 2: 3 PHASE LIVER (ABD)	arterial	81
HCC_005	1999-04-30		Recon 3: 3 PHASE LIVER (ABD)	PV	81
HCC_006	1999-04-06		LIVER 3 PHASE (AP)	PV	109
HCC_006	1999-04-06		PRE LIVER	pre-contrast	49
HCC_006	1999-04-06		Recon 2: LIVER 3 PHASE (AP)	arterial	69
HCC_006	2000-01-22		PRE LIVER	pre-contrast	54
HCC_006	2000-01-22		Recon 2: LIVER 3 PHASE (AP)	arterial	103
HCC_006	2000-01-22		Recon 3: LIVER 3 PHASE (AP)	PV	103
HCC_007	1997-12-27		PRE LIVER	pre-contrast	18
HCC_007	1997-12-27		Recon 2: LIVER 3 PHASE (AP)	A/PV	150
HCC_007	1998-03-14		PRE LIVER	pre-contrast	20
HCC_007	1998-03-14		Recon 2: 3 PHASE LIVER (ABD)	arterial	194
HCC_008	1998-02-02		3 PHASE LIVER (ABD)	A/PV	274
HCC_008	1998-03-13		PRE LIVER	pre-contrast	20
HCC_008	1998-03-13		Recon 2: 3 PHASE LIVER (ABD)	A/PV	126
HCC_009	1998-02-15		LIVER 3 PHASE (C/A/P)	PV	69
HCC_009	1998-02-15		PRE LIVER	pre-contrast	20
HCC_009	1998-02-15		Recon 2: LIVER 3 PHASE (C/A/P)	arterial	69
HCC_009	1998-03-20		1.3.6.1.4.1.14519.5.2.1.1706.8374.185239472093995010234221516237	arterial	70
HCC_009	1998-03-20		1.3.6.1.4.1.14519.5.2.1.1706.8374.313263049679555658936548578608	PV	96
HCC_009	1998-03-20		PRE LIVER	pre-contrast	20
HCC_010	1998-02-21		PRE LIVER	pre-contrast	20
HCC_010	1998-02-21		Recon 2: LIVER 3 PHASE (AP)	A/PV	172
HCC_010	1998-05-03		PRE LIVER	pre-contrast	25
HCC_010	1998-05-03		Recon 2: LIVER 3 PHASE (AP)	arterial	85
HCC_010	1998-05-03		Recon 3: LIVER 3 PHASE (AP)	pv	85
HCC_011	1998-05-23		Recon 2: LIVER 3 PHASE (AP)	A/PV/D	245
HCC_011	1998-10-09		PRE LIVER	pre-contrast	20
HCC_011	1998-10-09		Recon 2: 3 PHASE LIVER (ABD)	arterial	79
HCC_011	1998-10-09		Recon 3: 3 PHASE LIVER (ABD)	PV	79
HCC_012	2001-01-05		Recon 2: PRE LIVER	pre-contrast	91
HCC_012	2001-01-05		Recon 2: LIVER 3 PHASE (C/A/P)	arterial	71
HCC_012	2001-01-05		Recon 3: LIVER 3 PHASE (C/A/P)	PV	71
HCC_012	2001-04-06		Recon 2: PRE LIVER	pre-contrast	125
HCC_012	2001-04-06		Recon 2: LIVER 3 PHASE (C/A/P)	PV	107
HCC_012	2001-04-06		Recon 3: LIVER 3 PHASE (C/A/P)	delayed	107
HCC_013	1998-08-16		PRE LIVER	pre-contrast	22
HCC_013	1998-08-16		Recon 2: LIVER 3 PHASE (AP)	arterial	81
HCC_013	1998-08-16		Recon 3: LIVER 3 PHASE (AP)	pv	81
HCC_013	1998-11-14		PRE LIVER	pre-contrast	20
HCC_013	1998-11-14		Recon 2: LIVER 3 PHASE (AP)	arterial	69
HCC_013	1998-11-14		Recon 3: LIVER 3 PHASE (AP)	PV	69
HCC_014	1998-09-22		LIVER 3 PHASE (AP)	pv	63
HCC_014	1998-09-22		PRE LIVER	pre-contrast	20
HCC_014	1998-09-22		Recon 2: LIVER 3 PHASE (AP)	arterial	63
HCC_014	1999-01-01		3 PHASE LIVER (ABD)	pv	77
HCC_014	1999-01-01		PRE LIVER	pre-contrast	20
HCC_014	1999-01-01		Recon 2: 3 PHASE LIVER (ABD)	arterial	77
HCC_015	1998-11-01		LIVER 3 PHASE (AP)	pv	62
HCC_015	1998-11-01		PRE LIVER	pre-contrast	22
HCC_015	1998-11-01		Recon 2: LIVER 3 PHASE (AP)	arterial	61
HCC_015	1999-03-21		LIVER 3 PHASE (AP)	pv	63
HCC_015	1999-03-21		PRE LIVER	pre-contrast	39
HCC_015	1999-03-21		Recon 2: LIVER 3 PHASE (AP)	arterial	63
HCC_016	1998-10-12		LIVER 3 PHASE (AP)	pv	98
HCC_016	1998-10-12		PRE LIVER	pre-contrast	20
HCC_016	1998-10-12		Recon 2: 3 PHASE LIVER (ABD)	arterial	97
HCC_016	1998-12-18		3 PHASE LIVER (ABD)	pv	79
HCC_016	1998-12-18		PRE LIVER	pre-contrast	20
HCC_016	1998-12-18		Recon 2: 3 PHASE LIVER (ABD)	arterial	79
HCC_017	1998-10-23		PRE LIVER	pre-contrast	39
HCC_017	1998-10-23		Recon 2: 3 PHASE LIVER (ABD)	arterial	63
HCC_017	1998-10-23		Recon 3: 3 PHASE LIVER (ABD)	pv	63
HCC_017	1998-12-30		PRE LIVER	pre-contrast	51
HCC_017	1998-12-30		Recon 2: LIVER 3 PHASE (AP)	arterial	63
HCC_017	1998-12-30		Recon 3: LIVER 3 PHASE (AP)	pv	63
HCC_018	1998-12-29		PRE LIVER	pre-contrast	24
HCC_018	1998-12-29		LIVER 3 PHASE (C/A/P)	pv	40
HCC_018	1998-12-29		Recon 2: LIVER 3 PHASE (C/A/P)	arterial	79
HCC_018	1999-02-20		3 PHASE LIVER (ABD)	pv	58
HCC_018	1999-02-20		PRE LIVER	pre-contrast	39
HCC_018	1999-02-20		Recon 2: 3 PHASE LIVER (ABD)	arterial	79
HCC_019	1999-01-31		LIVER 3 PHASE (AP)	pv	67
HCC_019	1999-01-31		PRE	pre-contrast	40
HCC_019	1999-01-31		Recon 2: LIVER 3 PHASE (AP)	arterial	67
HCC_019	1999-04-04		PRE LIVER	pre-contrast	51
HCC_019	1999-04-04		LIVER 3 PHASE (AP)	pv	40
HCC_019	1999-04-04		Recon 2: LIVER 3 PHASE (AP)	arterial	79
HCC_020	1999-02-02		PRE LIVER	pre-contrast	42
HCC_020	1999-02-02		Recon 2: LIVER 3 PHASE (C/A/P)	arterial	83
HCC_020	1999-02-02		Recon 3: LIVER 3 PHASE (C/A/P)	pv	83
HCC_020	1999-03-23		PRE LIVER	pre-contrast	39
HCC_020	1999-03-23		Recon 2: LIVER 3 PHASE (C/A/P)	arterial	69
HCC_020	1999-03-23		Recon 3: LIVER 3 PHASE (C/A/P)	pv	69
HCC_021	1999-03-09		LIVER 3 PHASE (AP)	pv	79
HCC_021	1999-03-09		PRE LIVER	pre-contrast	39
HCC_021	1999-03-09		Recon 2: LIVER 3 PHASE (AP)	arterial	79
HCC_021	1999-04-24		recon 2: LIVER 3 PHASE (C/A)	arterial	77
HCC_021	1999-04-24		Recon 3: LIVER 3 PHASE (C/A)	pv	77
HCC_021	1999-04-24		Recon 2: PRE LIVER	pre-contrast	77
HCC_022	1999-04-30		PRE LIVER	pre-contrast	39
HCC_022	1999-04-30		Recon 2: LIVER 3 PHASE (C/A/P)	arterial	71
HCC_022	1999-04-30		Recon 3: LIVER 3 PHASE (C/A/P)	pv	71
HCC_022	1999-06-12		PRE LIVER	pre-contrast	41
HCC_022	1999-06-12		Recon 2: LIVER 3 PHASE (AP)	arterial	63
HCC_022	1999-06-12		Recon 3: LIVER 3 PHASE (AP)	pv	63
HCC_023	1999-10-24		Recon 2: PRE LIVER	pre-contrast	77
HCC_023	1999-10-24		Recon 2: LIVER 3 PHASE (C/A/P)	arterial	69
HCC_023	1999-10-24		Recon 3: LIVER 3 PHASE (C/A/P)	pv	69
HCC_023	1999-12-24		PRE LIVER	pre-contrast	39
HCC_023	1999-12-24		Recon 2: LIVER 3 PHASE (C/A/P)	arterial	79
HCC_023	1999-12-24		Recon 3: LIVER 3 PHASE (C/A/P)	pv	79
HCC_024	1999-05-23		LIVER 3 PHASE (AP)	pv	65
HCC_024	1999-05-23		PRE LIVER	pre-contrast	39
HCC_024	1999-05-23		Recon 2: LIVER 3 PHASE (AP)	arterial	65
HCC_024	1999-10-22		3 PHASE LIVER (ABD)	pv	115
HCC_024	1999-10-22		PRE LIVER	pre-contrast	39
HCC_024	1999-10-22		3 PHASE LIVER (ABD)	delayed	30
HCC_025	1999-07-04		PRE LIVER	pre-contrast	44
HCC_025	1999-07-04		Recon 2: LIVER 3 PHASE (AP)	arterial	75
HCC_025	1999-07-04		Recon 3: LIVER 3 PHASE (AP)	pv	75
HCC_025	1999-08-13		PRE LIVER	pre-contrast	46
HCC_025	1999-08-13		Recon 2: LIVER 3 PHASE (C/A/P)	arterial	79
HCC_025	1999-08-13		Recon 3: LIVER 3 PHASE (C/A/P)	pv	79
HCC_026	2000-02-29		Recon 2: PRE LIVER	pre-contrast	83
HCC_026	2000-02-29		Recon 2: LIVER 3 PHASE (C/A/P)	arterial	73
HCC_026	2000-02-29		Recon 3: LIVER 3 PHASE (C/A/P)	pv	73
HCC_026	2000-05-02		3 PHASE LIVER (ABD)	pv	109
HCC_026	2000-05-02		PRE LIVER	pre-contrast	48
HCC_026	2000-05-02		Recon 2: 3 PHASE LIVER (ABD)	arterial	81
HCC_027	1999-09-03		1.3.6.1.4.1.14519.5.2.1.1706.8374.225635862032789050541735873234	arterial	79
HCC_027	1999-09-03		1.3.6.1.4.1.14519.5.2.1.1706.8374.203195937357017832500975199162	pv	79
HCC_027	1999-09-03		PRE LIVER	pre-contrast	39
HCC_027	1999-10-30		PRE LIVER	pre-contrast	42
HCC_027	1999-10-30		Recon 2: LIVER 3 PHASE (C/A/P)	arterial	73
HCC_027	1999-10-30		Recon 3: LIVER 3 PHASE (C/A/P)	pv	73
HCC_028	1999-10-30		LIVER 3 PHASE (AP)	pv	113
HCC_028	1999-10-30		Recon 2: PRE LIVER	pre-contrast	77
HCC_028	1999-10-30		Recon 3: LIVER 3 PHASE (AP)	arterial	113
HCC_028	1999-12-31		PRE LIVER	pre-contrast	46
HCC_028	1999-12-31		Recon 2: 3 PHASE LIVER (ABD)	arterial	77
HCC_028	1999-12-31		Recon 3: 3 PHASE LIVER (ABD)	pv	77
HCC_029	1999-10-29		PRE LIVER	pre-contrast	40
HCC_029	1999-10-29		Recon 2: LIVER 3 PHASE (C/A/P)	arterial	79
HCC_029	1999-10-29		Recon 3: LIVER 3 PHASE (C/A/P)	pv	79
HCC_029	2000-01-08		PRE LIVER	pre-contrast	51
HCC_029	2000-01-08		ABD	pv	57
HCC_030	1999-10-03		PRE LIVER	pre-contrast	52
HCC_030	1999-10-03		Recon 2: LIVER 3 PHASE (AP)	A/PV	178
HCC_030	1999-11-19		PRE LIVER	pre-contrast	47
HCC_030	1999-11-19		Recon 2: LIVER 3 PHASE (AP)	arterial	87
HCC_030	1999-11-19		Recon 3: LIVER 3 PHASE (AP)	pv	87
HCC_031	1999-11-14		LIVER 3 PHASE (AP)	delayed	88
HCC_031	1999-11-14		Recon 2: LIVER 3 PHASE (AP)	arterial	87
HCC_031	1999-11-14		Recon 3: LIVER 3 PHASE (AP)	pv	87
HCC_031	2000-02-25		LIVER 3 PHASE (AP)	pv	93
HCC_031	2000-02-25		Recon 2: PRE LIVER	pre-contrast	103
HCC_031	2000-02-25		Recon 2: LIVER 3 PHASE (AP)	arterial	93
HCC_032	2000-01-15		PRE LIVER	pre-contrast	39
HCC_032	2000-01-15		Recon 2: LIVER 3 PHASE (C/A/P)	arterial	59
HCC_032	2000-01-15		Recon 3: LIVER 3 PHASE (C/A/P)	pv	59
HCC_032	2000-05-16		PRE LIVER	pre-contrast	44
HCC_032	2000-05-16		Recon 2: LIVER 3 PHASE (C/A/P)	arterial	75
HCC_032	2000-05-16		Recon 3: LIVER 3 PHASE (C/A/P)	pv	75
HCC_033	2000-02-14		PRE LIVER	pre-contrast	39
HCC_033	2000-02-14		Recon 2: LIVER 3 PHASE (C/A/P)	arterial	73
HCC_033	2000-02-14		Recon 3: LIVER 3 PHASE (C/A/P)	PV	73
HCC_033	2000-04-18		PRE LIVER	pre-contrast	39
HCC_033	2000-04-18		Recon 2: LIVER 3 PHASE (C/A/P)	arterial	71
HCC_033	2000-04-18		Recon 3: LIVER 3 PHASE (C/A/P)	PV	71
HCC_034	2000-02-14		PRE LIVER	pre-contrast	49
HCC_034	2000-02-14		Recon 2: LIVER 3 PHASE (AP)	arterial	71
HCC_034	2000-02-14		Recon 3: LIVER 3 PHASE (AP)	PV	71
HCC_034	2000-04-16		PRE LIVER	pre-contrast	39
HCC_034	2000-04-16		Recon 2: LIVER 3 PHASE (C/A/P)	arterial	71
HCC_034	2000-04-16		Recon 3: LIVER 3 PHASE (C/A/P)	PV	71
HCC_035	2004-03-16		Recon 2: PRE LIVER	pre-contrast	95
HCC_035	2004-03-16		Recon 2: LIVER 2 PHASE (C/A/P)	arterial	55
HCC_035	2004-03-16		Recon 3: LIVER 2 PHASE (C/A/P)	pv	95
HCC_035	2004-04-10		Recon 2: PRE LIVER	pre-contrast	107
HCC_035	2004-04-10		Recon 2: LIVER 2 PHASE (C/A/P)	arterial	69
HCC_035	2004-04-10		Recon 3: LIVER 2 PHASE (C/A/P)	pv	103
HCC_036	2000-06-23		PRE LIVER	pre-contrast	43
HCC_036	2000-06-23		Recon 2: LIVER 3 PHASE (C/A/P)	arterial	65
HCC_036	2000-06-23		Recon 3: LIVER 3 PHASE (C/A/P)	pv	65
HCC_036	2000-09-24		Recon 2: PRE LIVER	pre-contrast	87
HCC_036	2000-09-24		Recon 2: LIVER 3 PHASE (C/A/P)	arterial	81
HCC_036	2000-09-24		Recon 3: LIVER 2 PHASE (C/A/P)	PV	81
HCC_037	2000-06-02		Recon 2: PRE LIVER	pre-contrast	97
HCC_037	2000-06-02		Recon 2: LIVER 3 PHASE (C/A/P)	arterial	103
HCC_037	2000-06-02		Recon 3: LIVER 2 PHASE (C/A/P)	PV	103
HCC_037	2000-08-12		3 PHASE LIVER (ABD)	PV	87
HCC_037	2000-08-12		Recon 2: PRE LIVER	pre-contrast	91
HCC_037	2000-08-12		Recon 2: 3 PHASE LIVER (ABD)	arterial	89
HCC_038	2000-06-11		Recon 2: PRE LIVER	pre-contrast	99
HCC_038	2000-06-11		Recon 2: LIVER 3 PHASE (C/A/P)	arterial	85
HCC_038	2000-06-11		Recon 3: LIVER 3 PHASE (C/A/P)	PV	85
HCC_038	2000-08-11		3 PHASE LIVER (ABD)	PV	129
HCC_038	2000-08-11		Recon 2: PRE LIVER	pre-contrast	113
HCC_038	2000-08-11		Recon 2: 3 PHASE LIVER (ABD)	arterial	81
HCC_039	2000-08-26		3 PHASE LIVER (ABD)	PV	77
HCC_039	2000-08-26		Recon 2: PRE LIVER	pre-contrast	77
HCC_039	2000-08-26		Recon 2: 3 PHASE LIVER (ABD)	arterial	77
HCC_039	2000-10-27		Recon 2: PRE LIVER	pre-contrast	77
HCC_039	2000-10-27		Recon 2: 3 PHASE LIVER (ABD)	arterial	83
HCC_039	2000-10-27		Recon 3: 3 PHASE LIVER (ABD)	pv	83
HCC_040	2000-07-09		PRE LIVER	pre-contrast	39
HCC_040	2000-07-09		Recon 2: LIVER 3 PHASE (C/A/P)	arterial	79
HCC_040	2000-07-09		Recon 3: LIVER 3 PHASE (C/A/P)	pv	79
HCC_040	2000-08-18		Recon 2: PRE LIVER	pre-contrast	77
HCC_040	2000-08-18		Recon 2: LIVER 3 PHASE (C/A/P)	arterial	79
HCC_040	2000-08-18		Recon 3: LIVER 3 PHASE (C/A/P)	pv	79
HCC_041	2000-10-20		LIVER 3 PHASE (C/A/P)	pv	103
HCC_041	2000-10-20		Recon 2: PRE LIVER	pre-contrast	105
HCC_041	2000-10-20		Recon 3: LIVER 3 PHASE (C/A/P)	arterial	105
HCC_041	2000-12-16		Recon 2: PRE LIVER	pre-contrast	113
HCC_041	2000-12-16		Recon 2: LIVER 3 PHASE (C/A/P)	arterial	111
HCC_041	2000-12-16		Recon 3: LIVER 3 PHASE (C/A/P)	pv	111
HCC_042	2001-02-26		LIVER 3 PHASE (AP)	pre-contrast	105
HCC_042	2001-02-26		Recon 2: LIVER 3 PHASE (AP)	arterial	77
HCC_042	2001-02-26		Recon 3: LIVER 3 PHASE (AP)	pv	105
HCC_042	2001-04-13		Recon 2: PRE LIVER	pre-contrast	83
HCC_042	2001-04-13		Recon 2: LIVER 2PHASE WITH CON	arterial	79
HCC_042	2001-04-13		Recon 3: LIVER 2PHASE WITH CON	pv	79
HCC_043	2000-12-19		LIVER 3 PHASE (AP)	pv	73
HCC_043	2000-12-19		Recon 2: PRE LIVER	pre-contrast	85
HCC_043	2000-12-19		Recon 3: LIVER 3 PHASE (AP)	arterial	73
HCC_043	2001-01-26		PRE LIVER	pre-contrast	37
HCC_043	2001-01-26		3 PHASE LIVER (ABD)	A/PV	74
HCC_044	2001-01-21		Recon 2: PRE LIVER	pre-contrast	101
HCC_044	2001-01-21		Recon 2: LIVER 3 PHASE (C/A/P)	arterial	85
HCC_044	2001-01-21		Recon 3: LIVER 3 PHASE (C/A/P)	pv	85
HCC_044	2001-04-07		Recon 2: PRE LIVER	pre-contrast	92
HCC_044	2001-04-07		Recon 2: LIVER 2 PHASE (C/A/P)	arterial	87
HCC_044	2001-04-07		Recon 3: LIVER 2 PHASE (C/A/P)	PV	87
HCC_045	2001-03-25		Recon 2: PRE LIVER	pre-contrast	93
HCC_045	2001-03-25		Recon 2: LIVER 2 PHASE (C/A/P)	arterial	73
HCC_045	2001-03-25		Recon 3: LIVER 2 PHASE (C/A/P)	pv	73
HCC_045	2001-06-24		Recon 2: PRE LIVER	pre-contrast	77
HCC_045	2001-06-24		LIVER 2 PHASE (C/A/P)	A/PV	60
HCC_046	2001-05-26		Recon 2: PRE LIVER	pre-contrast	89
HCC_046	2001-05-26		Recon 2: LIVER 2 PHASE (C/A/P)	arterial	89
HCC_046	2001-05-26		Recon 3: LIVER 2 PHASE (C/A/P)	pv	89
HCC_046	2001-06-30		Recon 2: PRE LIVER	pre-contrast	87
HCC_046	2001-06-30		Recon 2: 2 PHASE LIVER (ABD)	arterial	87
HCC_046	2001-06-30		Recon 3: 2 PHASE LIVER (ABD)	pv	107
HCC_047	2001-06-24		Recon 2: PRE LIVER	pre-contrast	89
HCC_047	2001-06-24		Recon 2: LIVER 2PHASE CAP	arterial	81
HCC_047	2001-06-24		Recon 3: LIVER 2PHASE CAP	pv	99
HCC_047	2001-09-02		Recon 2: PRE LIVER	pre-contrast	91
HCC_047	2001-09-02		Recon 2: LIVER 3 PHASE (AP)	arterial	91
HCC_047	2001-09-02		Recon 3: LIVER 3 PHASE (AP)	pv	91
HCC_048	2001-08-12		Recon 2: PRE LIVER	pre-contrast	87
HCC_048	2001-08-12		Recon 2: LIVER 2 PHASE (C/A/P)	arterial	79
HCC_048	2001-08-12		Recon 3: LIVER 2 PHASE (C/A/P)	pv	89
HCC_048	2001-11-09		Recon 2: PRE LIVER	pre-contrast	95
HCC_048	2001-11-09		Recon 2: LIVER 2 PHASE (C/A/P)	arterial	83
HCC_048	2001-11-09		Recon 3: LIVER 2 PHASE (C/A/P)	pv	83
HCC_049	2001-10-05		Recon 2: PRE LIVER	pre-contrast	93
HCC_049	2001-10-05		Recon 2: LIVER 2 PHASE (C/A/P)	arterial	99
HCC_049	2001-10-05		Recon 3: LIVER 2 PHASE (C/A/P)	pv	99
HCC_049	2001-12-07		Recon 2: PRE LIVER	pre-contrast	87
HCC_049	2001-12-07		Recon 2: LIVER 2 PHASE (C/A/P)	arterial	85
HCC_049	2001-12-07		Recon 3: LIVER 2 PHASE (C/A/P)	pv	89
HCC_050	2001-11-03		Recon 2: PRE LIVER	pre-contrast	91
HCC_050	2001-11-03		Recon 2: LIVER 2PHASE CAP	arterial	91
HCC_050	2001-11-03		Recon 3: LIVER 2PHASE CAP	pv	91
HCC_050	2001-12-29		Recon 2: PRE LIVER	pre-contrast	103
HCC_050	2001-12-29		LIVER 2 PHASE (AP)	A/PV	90
HCC_051	2001-12-30		Recon 2: PRE LIVER	pre-contrast	83
HCC_051	2001-12-30		Recon 2: LIVER 2PHASE WITH CON	arterial	89
HCC_051	2001-12-30		Recon 3: LIVER 2PHASE WITH CON	pv	89
HCC_051	2002-03-11		Recon 2: PRE LIVER	pre-contrast	77
HCC_051	2002-03-11		Recon 2: 2 PHASE LIVER (ABD)	arterial	93
HCC_051	2002-03-11		Recon 3: 2 PHASE LIVER (ABD)	pv	93
HCC_052	2001-12-14		Recon 2: PRE	pre-contrast	109
HCC_052	2001-12-14		Recon 2: LIVER 3 PHASE (AP)	arterial	71
HCC_052	2001-12-14		Recon 3: LIVER 3 PHASE (AP)	pv	121
HCC_052	2002-02-01		Recon 2: PRE LIVER	pre-contrast	105
HCC_052	2002-02-01		Recon 2: LIVER 2 PHASE (C/A/P)	arterial	87
HCC_052	2002-02-01		Recon 3: LIVER 2 PHASE (C/A/P)	pv	87
HCC_053	2001-12-22		Recon 2: PRE LIVER	pre-contrast	101
HCC_053	2001-12-22		Recon 2: LIVER 2 PHASE (C/A/P)	arterial	81
HCC_053	2001-12-22		Recon 3: LIVER 2 PHASE (C/A/P)	pv	81
HCC_053	2002-02-15		Recon 2: PRE LIVER	pre-contrast	107
HCC_053	2002-02-15		Recon 2: LIVER 2PHASE CAP	arterial	79
HCC_053	2002-02-15		Recon 3: LIVER 2PHASE CAP	pv	89
HCC_054	2002-09-28		C-A-P	arterial	59
HCC_054	2002-09-28		C-A-P	pv	89
HCC_054	2002-09-28		Recon 2: PRE	pre-contrast	97
HCC_054	2002-12-21		Recon 2: PRE LIVER	pre-contrast	97
HCC_054	2002-12-21		Recon 2: LIVER 2 PHASE (C/A/P)	arterial	97
HCC_054	2002-12-21		Recon 3: LIVER 2 PHASE (C/A/P)	PV	97
HCC_055	2002-02-01		Recon 2: PRE LIVER	pre-contrast	83
HCC_055	2002-02-01		Recon 2: LIVER 2PHASE CAP	arterial	71
HCC_055	2002-02-01		Recon 3: LIVER 2PHASE CAP	pv	71
HCC_055	2002-03-22		Recon 2: PRE LIVER	pre-contrast	83
HCC_055	2002-03-22		Recon 2: LIVER 2PHASE WITH CON	arterial	67
HCC_055	2002-03-22		Recon 3: LIVER 2PHASE WITH CON	pv	67
HCC_056	2002-02-02		Recon 2: PRE	pre-contrast	113
HCC_056	2002-02-02		Recon 2: LIVER 3 PHASE (AP)	arterial	99
HCC_056	2002-02-02		Recon 3: LIVER 3 PHASE (AP)	pv	99
HCC_056	2002-02-11		Recon 2: PRE LIVER	pre-contrast	101
HCC_056	2002-02-11		Recon 2: 2 PHASE LIVER (ABD)	arterial	97
HCC_056	2002-02-11		Recon 3: 2 PHASE LIVER (ABD)	pv	97
HCC_057	2002-03-02		Recon 2: PRE LIVER	pre-contrast	111
HCC_057	2002-03-02		Recon 2: LIVER 2PHASE WITH CON	arterial	81
HCC_057	2002-03-02		Recon 3: LIVER 2PHASE WITH CON	pv	81
HCC_057	2002-04-13		Recon 2: PRE LIVER	pre-contrast	95
HCC_057	2002-04-13		Recon 2: LIVER 2PHASE CAP	arterial	111
HCC_057	2002-04-13		Recon 3: LIVER 2PHASE CAP	pv	111
HCC_058	2002-05-03		Recon 2: PRE LIVER	pre-contrast	91
HCC_058	2002-05-03		Recon 2: LIVER 3 PHASE (AP)	arterial	83
HCC_058	2002-05-03		Recon 3: LIVER 3 PHASE (AP)	pv	83
HCC_058	2002-06-23		Recon 2: PRE LIVER	pre-contrast	111
HCC_058	2002-06-23		Recon 2: LIVER 3 PHASE (AP)	arterial	119
HCC_058	2002-06-23		Recon 3: LIVER 3 PHASE (AP)	pv	119
HCC_059	2002-05-10		Recon 2: PRE LIVER	pre-contrast	87
HCC_059	2002-05-10		Recon 2: LIVER 2PHASE CAP	arterial	97
HCC_059	2002-05-10		Recon 3: LIVER 2PHASE CAP	pv	97
HCC_059	2002-06-01		Recon 2: PRE LIVER	pre-contrast	77
HCC_059	2002-06-01		Recon 2: LIVER 3 PHASE (AP)	arterial	77
HCC_059	2002-06-01		Recon 3: LIVER 3 PHASE (AP)	pv	77
HCC_060	2005-03-01		Recon 2: PRE LIVER	pre-contrast	87
HCC_060	2005-03-01		Recon 2: LIVER 2PHASE CAP	arterial	91
HCC_060	2005-03-01		Recon 3: LIVER 2PHASE CAP	pv	91
HCC_060	2005-06-28		Recon 2: PRE LIVER	pre-contrast	89
HCC_060	2005-06-28		Recon 2: LIVER 2PHASE CAP	arterial	91
HCC_060	2005-06-28		Recon 3: LIVER 2PHASE CAP	pv	91
HCC_061	2002-11-29		Recon 2: PRE LIVER	pre-contrast	97
HCC_061	2002-11-29		Recon 2: LIVER 2PHASE CAP	arterial	87
HCC_061	2002-11-29		Recon 3: LIVER 2PHASE CAP	pv	87
HCC_061	2003-01-20		Recon 2: PRE LIVER	pre-contrast	111
HCC_061	2003-01-20		Recon 2: LIVER 2 PHASE (C/A/P)	arterial	97
HCC_061	2003-01-20		Recon 3: LIVER 2 PHASE (C/A/P)	pv	97
HCC_062	2002-12-30		Recon 2: PRE LIVER	pre-contrast	79
HCC_062	2002-12-30		Recon 2: LIVER 2 PHASE (C/A/P)	arterial	111
HCC_062	2002-12-30		Recon 3: LIVER 2 PHASE (C/A/P)	pv	111
HCC_062	2003-03-15		Recon 2: PRE LIVER	pre-contrast	77
HCC_062	2003-03-15		Recon 2: 2 PHASE LIVER (ABD)	arterial	95
HCC_062	2003-03-15		Recon 3: 2 PHASE LIVER (ABD)	pv	95
HCC_063	2003-01-12		Recon 2: PRE LIVER	pre-contrast	81
HCC_063	2003-01-12		Recon 2: LIVER 2 PHASE (C/A/P)	arterial	87
HCC_063	2003-01-12		Recon 3: LIVER 2 PHASE (C/A/P)	pv	99
HCC_063	2003-03-30		Recon 2: PRE LIVER	pre-contrast	77
HCC_063	2003-03-30		Recon 2: LIVER 3 PHASE (AP)	pv	75
HCC_064	2003-06-15		Recon 2: PRE LIVER	pre-contrast	107
HCC_064	2003-06-15		Recon 2: LIVER 2 PHASE (C/A/P)	arterial	99
HCC_064	2003-06-15		Recon 3: LIVER 2 PHASE (C/A/P)	pv	109
HCC_064	2003-11-29		Recon 2: PRE LIVER	pre-contrast	103
HCC_064	2003-11-29		Recon 2: LIVER 2 PHASE (C/A/P)	arterial	111
HCC_064	2003-11-29		Recon 3: LIVER 2 PHASE (C/A/P)	pv	111
HCC_065	2003-04-26		PRE CONTRAST	pre-contrast	58
HCC_065	2003-04-26		ARTERIAL	arterial	113
HCC_065	2003-04-26		VENOUS	pv	118
HCC_065	2003-06-20		Recon 2: PRE LIVER	pre-contrast	125
HCC_065	2003-06-20		Recon 2: LIVER 2 PHASE (C/A/P)	arterial	129
HCC_065	2003-06-20		Recon 3: LIVER 2 PHASE (C/A/P)	pv	129
HCC_066	2003-06-21		Recon 2: PRE LIVER	pre-contrast	107
HCC_066	2003-06-21		Recon 2: LIVER 2PHASE CAP	arterial	105
HCC_066	2003-06-21		Recon 3: LIVER 2PHASE CAP	pv	105
HCC_066	2003-07-14		Recon 2: PRE LIVER	pre-contrast	91
HCC_066	2003-07-14		Recon 2: LIVER 3 PHASE (AP)	arterial	101
HCC_066	2003-07-14		Recon 3: LIVER 3 PHASE (AP)	pv	109
HCC_067	2003-07-18		Recon 2: PRE LIVER	pre-contrast	79
HCC_067	2003-07-18		Recon 2: LIVER 2 PHASE (C/A/P)	arterial	75
HCC_067	2003-07-18		Recon 3: LIVER 2 PHASE (C/A/P)	pv	75
HCC_067	2003-08-02		Recon 2: PRE LIVER	pre-contrast	85
HCC_067	2003-08-02		Recon 2: 2 PHASE LIVER (ABD)	arterial	85
HCC_067	2003-08-02		Recon 3: 2 PHASE LIVER (ABD)	pv	85
HCC_068	2006-03-03		1.3.6.1.4.1.14519.5.2.1.1706.8374.131764383991628809074610221525	pre-contrast	85
HCC_068	2006-03-03		1.3.6.1.4.1.14519.5.2.1.1706.8374.158651187063052610425674708552	A/PV	192
HCC_068	2006-04-18		1.3.6.1.4.1.14519.5.2.1.1706.8374.863378258122623052360060572898	pre-contrast	95
HCC_068	2006-04-18		1.3.6.1.4.1.14519.5.2.1.1706.8374.205180616857077421834017805477	A/PV	212
HCC_069	2003-08-05		Recon 2: PRE LIVER	pre-contrast	113
HCC_069	2003-08-05		Recon 2: LIVER 2 PHASE (C/A/P)	arterial	93
HCC_069	2003-08-05		Recon 3: LIVER 2 PHASE (C/A/P)	pv	99
HCC_069	2003-10-07		Recon 2: PRE LIVER	pre-contrast	125
HCC_069	2003-10-07		Recon 2: LIVER 2PHASE WITH CON	arterial	63
HCC_069	2003-10-07		Recon 3: LIVER 2PHASE WITH CON	pv	63
HCC_070	2003-10-20		Recon 2: PRE LIVER	pre-contrast	77
HCC_070	2003-10-20		Recon 2: LIVER 2 PHASE (C/A/P)	arterial	77
HCC_070	2003-10-20		Recon 3: LIVER 2 PHASE (C/A/P)	pv	77
HCC_070	2003-11-30		Recon 2: PRE LIVER	pre-contrast	99
HCC_070	2003-11-30		Recon 2: LIVER 2 PHASE (C/A/P)	arterial	89
HCC_070	2003-11-30		Recon 3: LIVER 2 PHASE (C/A/P)	pv	89
HCC_071	2004-02-20		Recon 2: PRE LIVER	pre-contrast	117
HCC_071	2004-02-20		Recon 2: LIVER 2PHASE CAP	arterial	127
HCC_071	2004-02-20		Recon 3: LIVER 2PHASE CAP	pv	127
HCC_071	2004-05-08		Recon 2: PRE LIVER	pre-contrast	123
HCC_071	2004-05-08		Recon 2: LIVER 2 PHASE (C/A/P)	arterial	103
HCC_071	2004-05-08		Recon 3: LIVER 2 PHASE (C/A/P)	pv	103
HCC_072	2004-01-05		Recon 2: PRE LIVER	pre-contrast	77
HCC_072	2004-01-05		Recon 2: LIVER 2PHASE CAP	arterial	69
HCC_072	2004-01-05		Recon 3: LIVER 2PHASE CAP	pv	69
HCC_072	2004-02-26		Recon 2: PRE LIVER	pre-contrast	89
HCC_072	2004-02-26		Recon 2: LIVER 2PHASE CAP	arterial	81
HCC_072	2004-02-26		Recon 3: LIVER 2PHASE CAP	pv	85
HCC_073	2004-04-03		Recon 2: PRE LIVER	pre-contrast	105
HCC_073	2004-04-03		Recon 2: LIVER 2 PHASE (C/A/P)	arterial	105
HCC_073	2004-04-03		Recon 3: LIVER 2 PHASE (C/A/P)	pv	105
HCC_073	2004-07-31		Recon 2: PRE LIVER	pre-contrast	101
HCC_073	2004-07-31		Recon 2: LIVER 2PHASE CAP	arterial	87
HCC_073	2004-07-31		Recon 3: LIVER 2PHASE CAP	pv	87
HCC_074	2004-04-16		Recon 2: PRE LIVER	pre-contrast	85
HCC_074	2004-04-16		Recon 2: LIVER 2PHASE CAP	arterial	79
HCC_074	2004-04-16		Recon 3: LIVER 2PHASE CAP	pv	185
HCC_074	2004-06-19		Recon 2: PRE LIVER	pre-contrast	77
HCC_074	2004-06-19		Recon 2: LIVER 2 PHASE (C/A/P)	arterial	75
HCC_074	2004-06-19		Recon 3: LIVER 2 PHASE (C/A/P)	pv	95
HCC_075	2004-04-11		Recon 2: PRE LIVER	pre-contrast	97
HCC_075	2004-04-11		Recon 2: LIVER 2 PHASE (C/A/P)	arterial	107
HCC_075	2004-04-11		Recon 3: LIVER 2 PHASE (C/A/P)	pv	109
HCC_075	2004-07-09		PRE LIVER	pre-contrast	55
HCC_075	2004-07-09		LIVER 3 PHASE (AP)	A/PV	126
HCC_076	2004-04-17		Recon 2: PRE LIVER	pre-contrast	95
HCC_076	2004-04-17		Recon 2: LIVER 2 PHASE (C/A/P)	arterial	89
HCC_076	2004-04-17		Recon 3: LIVER 2 PHASE (C/A/P)	pv	89
HCC_076	2004-11-15		Recon 2: PRE LIVER	pre-contrast	105
HCC_076	2004-11-15		Recon 2: LIVER 2 PHASE (C/A/P)	arterial	103
HCC_076	2004-11-15		Recon 3: LIVER 2 PHASE (C/A/P)	pv	105
HCC_077	2004-07-19		Recon 2: PRE LIVER	pre-contrast	77
HCC_077	2004-07-19		Recon 2: LIVER 2PHASE CAP	arterial	73
HCC_077	2004-07-19		Recon 3: LIVER 2PHASE CAP	pv	87
HCC_077	2004-09-06		Recon 2: PRE LIVER	pre-contrast	69
HCC_077	2004-09-06		Recon 2: LIVER 2 PHASE (C/A/P)	arterial	57
HCC_077	2004-09-06		Recon 3: LIVER 2 PHASE (C/A/P)	pv	65
HCC_078	2004-07-19		Recon 2: PRE LIVER	pre-contrast	97
HCC_078	2004-07-19		Recon 2: LIVER 2PHASE CAP	arterial	77
HCC_078	2004-07-19		Recon 3: LIVER 2PHASE CAP	pv	77
HCC_078	2004-09-26		Recon 2: PRE LIVER	pre-contrast	93
HCC_078	2004-09-26		Recon 2: LIVER 2 PHASE (C/A/P)	arterial	79
HCC_078	2004-09-26		Recon 3: LIVER 2 PHASE (C/A/P)	pv	79
HCC_079	2004-07-24		Recon 2: PRE LIVER	pre-contrast	111
HCC_079	2004-07-24		Recon 2: LIVER 2 PHASE (C/A/P)	arterial	75
HCC_079	2004-07-24		Recon 3: LIVER 2 PHASE (C/A/P)	pv	75
HCC_079	2004-09-25		Recon 2: PRE LIVER	pre-contrast	103
HCC_079	2004-09-25		Recon 2: LIVER 2 PHASE (C/A/P)	arterial	77
HCC_079	2004-09-25		Recon 3: LIVER 2 PHASE (C/A/P)	pv	77
HCC_080	2004-08-29		Recon 2: PRE LIVER	pre-contrast	113
HCC_080	2004-08-29		Recon 2: LIVER 2PHASE CAP	arterial	99
HCC_080	2004-08-29		Recon 3: LIVER 2PHASE CAP	pv	109
HCC_080	2004-10-19		Recon 2: PRE LIVER	pre-contrast	105
HCC_080	2004-10-19		Recon 2: LIVER 2PHASE CAP	arterial	91
HCC_080	2004-10-19		Recon 3: LIVER 2PHASE CAP	pv	91
HCC_081	2004-08-28		Recon 2: PRE LIVER	pre-contrast	83
HCC_081	2004-08-28		Recon 2: LIVER 2 PHASE (C/A/P)	arterial	89
HCC_081	2004-08-28		Recon 3: LIVER 2 PHASE (C/A/P)	pv	89
HCC_081	2004-11-06		Recon 2: PRE LIVER	pre-contrast	85
HCC_081	2004-11-06		Recon 2: LIVER 2 PHASE (C/A/P)	arterial	93
HCC_081	2004-11-06		Recon 3: LIVER 2 PHASE (C/A/P)	pv	93
HCC_082	2004-09-18		Recon 2: LIVER 2 PHASE (C/A/P)	arterial	77
HCC_082	2004-09-18		Recon 3: LIVER 2 PHASE (C/A/P)	pv	192
HCC_082	2004-12-06		Recon 2: PRE LIVER	pre-contrast	89
HCC_082	2004-12-06		Recon 2: LIVER 2PHASE WITH CON	arterial	99
HCC_082	2004-12-06		Recon 3: LIVER 2PHASE WITH CON	pv	99
HCC_083	2004-09-25		Recon 2: PRE LIVER	pre-contrast	103
HCC_083	2004-09-25		Recon 2: LIVER 2 PHASE (C/A/P)	arterial	95
HCC_083	2004-09-25		Recon 3: LIVER 2 PHASE (C/A/P)	pv	95
HCC_083	2004-12-23		Recon 2: PRE LIVER	pre-contrast	77
HCC_083	2004-12-23		Recon 2: LIVER 2PHASE CAP	arterial	77
HCC_083	2004-12-23		Recon 3: LIVER 2PHASE CAP	pv	77
HCC_084	2004-09-19		Recon 2: PRE LIVER	pre-contrast	77
HCC_084	2004-09-19		Recon 2: LIVER 2PHASE CAP	arterial	83
HCC_084	2004-09-19		Recon 3: LIVER 2PHASE CAP	pv	83
HCC_084	2004-12-11		Recon 2: PRE LIVER	pre-contrast	85
HCC_084	2004-12-11		Recon 2: LIVER 2 PHASE (C/A/P)	arterial	95
HCC_084	2004-12-11		Recon 3: LIVER 2 PHASE (C/A/P)	pv	95
HCC_085	2005-03-06		Recon 2: PRE LIVER	pre-contrast	93
HCC_085	2005-03-06		Recon 2: LIVER 2PHASE CAP	arterial	101
HCC_085	2005-03-06		Recon 3: LIVER 2PHASE CAP	pv	170
HCC_085	2005-06-05		PRE	pre-contrast	45
HCC_085	2005-06-05		C-A-P	pv	39
HCC_086	2005-03-21		Recon 2: PRE LIVER	pre-contrast	103
HCC_086	2005-03-21		Recon 2: LIVER 2 PHASE (C/A/P)	arterial	87
HCC_086	2005-03-21		Recon 3: LIVER 2 PHASE (C/A/P)	pv	89
HCC_086	2005-05-22		Recon 2: PRE LIVER	pre-contrast	89
HCC_086	2005-05-22		Recon 2: LIVER 2PHASE CAP	arterial	83
HCC_086	2005-05-22		Recon 3: LIVER 2PHASE CAP	pv	83
HCC_087	2005-05-02		Recon 2: PRE	pre-contrast	97
HCC_087	2005-05-02		Recon 2: 2 PHASE LIVER (ABD)	arterial	79
HCC_087	2005-05-02		Recon 3: 2 PHASE LIVER (ABD)	pv	79
HCC_087	2005-06-04		Recon 2: PRE LIVER	pre-contrast	129
HCC_087	2005-06-04		Recon 2: 2 PHASE LIVER (ABD)	arterial	129
HCC_087	2005-06-04		Recon 3: 2 PHASE LIVER (ABD)	pv	129
HCC_088	2005-05-08		Recon 2: PRE LIVER	pre-contrast	77
HCC_088	2005-05-08		Recon 2: LIVER 2 PHASE (C/A/P)	arterial	65
HCC_088	2005-05-08		Recon 3: LIVER 2 PHASE (C/A/P)	pv	81
HCC_088	2005-07-23		Recon 2: PRE LIVER	pre-contrast	77
HCC_088	2005-07-23		Recon 2: LIVER 2 PHASE (C/A/P)	arterial	83
HCC_088	2005-07-23		Recon 3: LIVER 2 PHASE (C/A/P)	pv	83
HCC_089	2005-07-25		Recon 2: PRE LIVER	pre-contrast	95
HCC_089	2005-07-25		Recon 2: LIVER 2PHASE CAP	arterial	79
HCC_089	2005-07-25		Recon 3: LIVER 2PHASE CAP	PV	79
HCC_089	2005-10-27		Recon 2: PRE LIVER	pre-contrast	93
HCC_089	2005-10-27		1.3.6.1.4.1.14519.5.2.1.1706.8374.105856514843382488972278131607	A/PV	232
HCC_090	2005-08-23		Recon 2: PRE LIVER	pre-contrast	77
HCC_090	2005-08-23		Recon 2: LIVER 2 PHASE (C/A/P)	arterial	77
HCC_090	2005-08-23		Recon 3: LIVER 2 PHASE (C/A/P)	pv	93
HCC_090	2005-11-12		Recon 2: PRE LIVER	pre-contrast	77
HCC_090	2005-11-12		LIVER 2PHASE CAP	A/PV	74
HCC_091	2005-10-17		PRE LIVER	pre-contrast	93
HCC_091	2005-10-17		1.3.6.1.4.1.14519.5.2.1.1706.8374.225093785180405867677680686447	A/PV	204
HCC_091	2005-12-16		1.3.6.1.4.1.14519.5.2.1.1706.8374.328913077279205892743430577945	pre-contrast	109
HCC_091	2005-12-16		1.3.6.1.4.1.14519.5.2.1.1706.8374.231706885451398284448240210815	A/PV	174
HCC_092	2005-10-10		1.3.6.1.4.1.14519.5.2.1.1706.8374.263939636888012895048010187359	pre-contrast	107
HCC_092	2005-10-10		1.3.6.1.4.1.14519.5.2.1.1706.8374.312921235935989856481675251539	A/PV	208
HCC_092	2005-11-16		Recon 2: PRE LIVER	pre-contrast	97
HCC_092	2005-11-16		1.3.6.1.4.1.14519.5.2.1.1706.8374.310213526416318280841383788209	A/PV	162
HCC_093	2005-11-01		1.3.6.1.4.1.14519.5.2.1.1706.8374.159694314592509392210400559182	pre-contrast	77
HCC_093	2005-11-01		1.3.6.1.4.1.14519.5.2.1.1706.8374.102236702835548398521518585145	A/PV	206
HCC_093	2005-12-20		1.3.6.1.4.1.14519.5.2.1.1706.8374.320646750129497940766167520587	pre-contrast	105
HCC_093	2005-12-20		1.3.6.1.4.1.14519.5.2.1.1706.8374.407713635068455927228285104709	A/PV	178
HCC_094	2005-12-26		Recon 2: PRE LIVER	pre-contrast	105
HCC_094	2005-12-26		1.3.6.1.4.1.14519.5.2.1.1706.8374.603716236167731960854315766779	A/PV	162
HCC_094	2006-03-05		Recon 2: PRE LIVER	pre-contrast	97
HCC_094	2006-03-05		Recon 2: LIVER 2PHASE CAP	A/PV	178
HCC_095	2006-03-26		1.3.6.1.4.1.14519.5.2.1.1706.8374.287788225526776893876709281599	pre-contrast	105
HCC_095	2006-03-26		1.3.6.1.4.1.14519.5.2.1.1706.8374.215997215423640008181826235537	A/PV	277
HCC_095	2006-05-28		1.3.6.1.4.1.14519.5.2.1.1706.8374.609885137131658515430924151476	pre-contrast	105
HCC_095	2006-05-28		1.3.6.1.4.1.14519.5.2.1.1706.8374.244378575730197943717643702292	A/PV	184
HCC_096	2006-01-27		1.3.6.1.4.1.14519.5.2.1.1706.8374.173725903493059668890428621023	pre-contrast	85
HCC_096	2006-01-27		1.3.6.1.4.1.14519.5.2.1.1706.8374.285148415629932506365664022608	A/PV	146
HCC_096	2006-04-19		1.3.6.1.4.1.14519.5.2.1.1706.8374.264724304155526783931876335427	pre-contrast	95
HCC_096	2006-04-19		1.3.6.1.4.1.14519.5.2.1.1706.8374.676927357988564460228217801305	A/PV	194
HCC_097	2006-01-21		Recon 2: PRE LIVER	pre-contrast	85
HCC_097	2006-01-21		1.3.6.1.4.1.14519.5.2.1.1706.8374.170783408818161305996891396696	A/PV	198
HCC_097	2006-04-05		Recon 2: PRE LIVER	pre-contrast	99
HCC_097	2006-04-05		LIVER 2PHASE CAP	A/PV	94
HCC_098	2006-02-25		Recon 2: PRE LIVER	pre-contrast	95
HCC_098	2006-02-25		Recon 2: LIVER 2PHASE CAP	arterial	87
HCC_098	2006-02-25		Recon 3: LIVER 2PHASE CAP	pv	87
HCC_098	2006-05-21		1.3.6.1.4.1.14519.5.2.1.1706.8374.132811651697650136762922316647	pre-contrast	97
HCC_098	2006-05-21		1.3.6.1.4.1.14519.5.2.1.1706.8374.152132430147830313491115253022	A/PV	186
HCC_099	2006-03-27		Recon 2: PRE LIVER	pre-contrast	105
HCC_099	2006-03-27		1.3.6.1.4.1.14519.5.2.1.1706.8374.183118107543594071665755568663	A/PV	218
HCC_099	2006-06-18		C-A-P	PV	185
HCC_100	2006-03-27		1.3.6.1.4.1.14519.5.2.1.1706.8374.298657107489709016627939345327	pre-contrast	127
HCC_100	2006-03-27		1.3.6.1.4.1.14519.5.2.1.1706.8374.377621873196736214340157083210	A/PV	262
HCC_100	2006-05-21		1.3.6.1.4.1.14519.5.2.1.1706.8374.159125101693806936710380243661	A/PV	236
HCC_101	2006-05-16		Recon 3: PRE LIVER	pre-contrast	95
HCC_101	2006-05-16		1.3.6.1.4.1.14519.5.2.1.1706.8374.125380608918489434089516114619	A/PV	182
HCC_101	2006-07-16		1.3.6.1.4.1.14519.5.2.1.1706.8374.154377085481247806142317424793	pre-contrast	103
HCC_101	2006-07-16		1.3.6.1.4.1.14519.5.2.1.1706.8374.129522984748695364007143313654	A/PV	222
HCC_102	2006-06-09		1.3.6.1.4.1.14519.5.2.1.1706.8374.150900139472122618605383321798	pre-contrast	87
HCC_102	2006-06-09		1.3.6.1.4.1.14519.5.2.1.1706.8374.679165792408332289805810990635	A/PV	176
HCC_102	2006-07-09		1.3.6.1.4.1.14519.5.2.1.1706.8374.779870732689470300751056238631	pre-contrast	95
HCC_102	2006-07-09		1.3.6.1.4.1.14519.5.2.1.1706.8374.211979814210878034288134337933	A/PV	196
HCC_103	2006-06-19		Recon 3: PRE LIVER	pre-contrast	81
HCC_103	2006-06-19		1.3.6.1.4.1.14519.5.2.1.1706.8374.233757334731578411187290391706	A/PV	180
HCC_103	2006-08-20		Recon 3: PRE LIVER	pre-contrast	113
HCC_103	2006-08-20		1.3.6.1.4.1.14519.5.2.1.1706.8374.188946677007198610887125279288	A/PV	158
HCC_104	2006-07-02		1.3.6.1.4.1.14519.5.2.1.1706.8374.215971867492778363610755081664	pre-contrast	99
HCC_104	2006-07-02		1.3.6.1.4.1.14519.5.2.1.1706.8374.768306713771639916590575469617	A/PV	198
HCC_104	2006-09-17		1.3.6.1.4.1.14519.5.2.1.1706.8374.807544062173851188211580025376	pre-contrast	127
HCC_104	2006-09-17		1.3.6.1.4.1.14519.5.2.1.1706.8374.183982050856034678259730322013	A/PV	184
HCC_105	2006-07-08		1.3.6.1.4.1.14519.5.2.1.1706.8374.309716430170586332136531523481	pre-contrast	101
HCC_105	2006-07-08		1.3.6.1.4.1.14519.5.2.1.1706.8374.332424215968991956405444812674	A/PV	162
HCC_105	2006-12-24		Recon 3: PRE LIVER	pre-contrast	99
HCC_105	2006-12-24		1.3.6.1.4.1.14519.5.2.1.1706.8374.148980847694043615155368760967	A/PV	166
